# Supplementary material for: Clinicopathological features and surgical treatments of intraductal papillary neoplasm of the bile duct: a case report and literature review
Source: Front Med (Lausanne). 2024 Sep 25;11:1443599. doi: 10.3389/fmed.2024.1443599 (PMC11461345; doi:10.3389/fmed.2024.1443599)
Supplement: Supplementary file 5 [file Table_1.XLSX]

## Sheet: Sheet1
Study	Country	Gender	Age	Symptom	Tumor size, cm	Tumor location	Imaging findings	CA19-9,U/ml	CEA,ng/ml	AFP,ng/ml	TB,mg/dL	ALT,U/L	AST,U/L	ALP,U/L	Surgical treatment	Pathological results	Immunohistochemical results	RFS,month	Current status
Zhu,2024	China	male	66	None	-	The left lobe of the liver	Cystic-solid lesion;Dilation of the intrahepatic bile duct	29.88	5.46	2.61	1.2	13	19	-	Hepatectomy	High grade	-	3	Alive
Ray,2024	India	male	59	Cholangitis,Jaundice	5.8	Common bile duct	Cystic lesion;Intrahepatic and extrahepatic bile duct dilation	-	-	-	15	106	78	557	Hepatectomy; extrahepatic bile duct resection; hepaticojejunostomy	IPNB with cholangiocarcinoma	-	16	Alive
Zibari,2023	America	male	65	Abdominal pain, Jaundice	4.5	The left lobe of the liver	Cystic-solid lesion;Dilation of the extrahepatic bile duct	-	-	-	3.8	164	275	298	Hepatectomy	Low grade	-	21	Alive
Chan,2023	China	male	72	Abdominal pain	-	The left lobe of the liver	Cystic-solid lesion;Intrahepatic and extrahepatic bile duct dilation	normal	168	normal	normal	normal	normal	normal	Hepatectomy; gastric wedge resection	IPNB with cholangiocarcinoma	-	6	Alive
Liu,2022	China	female	44	None	2.8	The left lobe of the liver	Cystic lesion;Dilation of the intrahepatic bile duct	-	-	-	-	-	-	-	Hepatectomy	No invasion	MUC5AC,MUC6,CD117	18	Alive
Chen,2022	China	male	69	Abdominal pain	-	The left lobe of the liver	Intrahepatic and extrahepatic bile duct dilation	42.3	normal	normal	normal	68.4	normal	normal	Hepatectomy	High grade	-	2	Alive
Zhang,2022	China	male	54	Cholangitis	-	Hilar of the liver	Dilation of the intrahepatic bile duct	normal	normal	-	-	-	-	normal	PDT	Low grade	-	4	Alive
Pandey,2022	India	female	45	Abdominal pain	-	Hilar of the liver	Solid lesion;Dilation of the intrahepatic bile duct	18	1.5	13	1.5	100	90	198	Hepatectomy; extrahepatic bile duct resection; hepaticojejunostomy	High grade	MUC2,MUC5	-	Unknown
Mukaida,2022	Japan	female	57	None	13	The right lobe of the liver	-	373	23.6	-	-	-	-	-	Hepatectomy	IPNB with cholangiocarcinoma	-	4	Alive
Fatima,2023	Kingdom of Saudi Arabia	female	22	Abdominal pain	9	The left lobe of the liver	-	normal	normal	normal	normal	232	143	normal	Hepatectomy	IPNB with cholangiocarcinoma	CK19,EPCAM,CK7	-	Unknown
Nakayama,2021	Japan	male	69	Unknown	-	The left lobe of the liver	Solid lesion;Dilation of the intrahepatic bile duct	normal	normal	normal	1	50	36	358	Hepatectomy; extrahepatic bile duct resection; hepaticojejunostomy	No invasion	MUC5AC,MUC6	12	Alive
Tang,2021	China	female	85	Abdominal pain	-	The left lobe of the liver	Intrahepatic and extrahepatic bile duct dilation	35.3	10.5	normal	normal	normal	normal	normal	ERFA	Low grade	-	8	Alive
Jeon,2021	Korea	female	64	Abdominal pain	1.7	The right lobe of the liver	Intrahepatic and extrahepatic bile duct dilation	-	-	-	-	-	-	128	Hepatectomy; extrahepatic bile duct resection; hepaticojejunostomy	Intermediate grade	-	-	Dead
Baltagiannis,2021	Greece	male	63	None	4.7	The left lobe of the liver	Cystic lesion	normal	normal	normal	normal	normal	normal	normal	Hepatectomy	IPNB with cholangiocarcinoma	CK7,CK8,CK18,CK19	24	Alive
Cocca,2021	Italy	male	72	Jaundice, Abdominal pain	3	Hilar of the liver	Solid lesion	-	-	-	-	-	-	-	Hepatectomy; extrahepatic bile duct resection; hepaticojejunostomy	IPNB with cholangiocarcinoma	-	-	Alive
Fujino,2020	Japan	male	60	None	-	The right lobe of the liver	Dilation of the intrahepatic bile duct	33.1	10.7	-	-	-	-	-	Hepatectomy	IPNB with cholangiocarcinoma	MUC1,MUC5AC,MUC6	9	Alive
Matono,2020	Japan	female	64	None	1.7	The right lobe of the liver	Cystic lesion;Dilation of the extrahepatic bile duct	normal	5.3	normal	normal	normal	normal	normal	Hepatectomy	High grade	MUC1,MUC5AC,MUC6,CK7,CK20	30	Alive
Nam,2020	Japan	male	69	Jaundice	2.2	Common bile duct	Intrahepatic and extrahepatic bile duct dilation	13.6	2.7	normal	1.4	normal	normal	507	Hepatectomy; extrahepatic bile duct resection; hepaticojejunostomy	High grade	CK7,CK20,CDX2	32	Alive
Hasebe,2019	Japan	male	65	None	3	The right lobe of the liver	Cystic lesion	normal	normal	normal	normal	normal	normal	normal	Hepatectomy	No invasion	MUC5AC,MUC6	25	Alive
Ren,2019	China	male	52	Cholangitis	-	Common bile duct	-	normal	normal	-	normal	-	-	1091	Pancreatoduodenectomy	High grade	-	52	Alive
Kageyama,2019	Japan	male	72	Abdominal pain	-	The left lobe of the liver	Cystic lesion	normal	normal	-	1.8	233	543	489	Hepatectomy; extrahepatic bile duct resection; hepaticojejunostomy	Intermediate grade	-	17	Dead
Apostolopoulos,2019	Greece	male	84	Cholangitis, Jaundice	-	Common bile duct	Intrahepatic and extrahepatic bile duct dilation	-	-	-	6.83	99	104	429	ERCP	Low grade	-	18	Alive
Hokuto,2017	Japan	male	57	Jaundice	3	Common bile duct	Dilation of the intrahepatic bile duct	-	-	-	6.1	827	-	1456	Hepatectomy; extrahepatic bile duct resection; hepaticojejunostomy	IPNB with cholangiocarcinoma	MUC6	39	Alive
Fuente,2018	Argentina	male	72	Abdominal pain, Jaundice	8.7	The left lobe of the liver	Cystic lesion;Intrahepatic and extrahepatic bile duct dilation	normal	normal	-	2.6	90	364	166	Hepatectomy	IPNB with cholangiocarcinoma	CK7,CK19	12	Alive
GU,2015	China	female	63	Abdominal pain	3.5	The right lobe of the liver	Cystic-solid lesion;Intrahepatic and extrahepatic bile duct dilation	normal	-	normal	normal	normal	normal	170	Hepatectomy; extrahepatic bile duct resection; hepaticojejunostomy	High grade	-	7	Alive
Tan,2016	America	female	38	Jaundice	1.5	Extrahepatic duct and liver	Dilation of the intrahepatic bile duct	37.2	-	-	2	187	83	195	Hepatectomy; extrahepatic bile duct resection; hepaticojejunostomy	IPNB with cholangiocarcinoma	MUC5	13	Alive
Peeters,2016	Belgium	male	56	None	9	The left lobe of the liver	Cystic lesion;Dilation of the intrahepatic bile duct	normal	normal	-	0.56	44	37	69	Hepatectomy	IPNB with cholangiocarcinoma	-	9	Alive
Daten,2015	Japan	female	69	None	-	The right lobe of the liver	Intrahepatic and extrahepatic bile duct dilation	50	4.2	-	-	-	-	789	Hepatectomy; extrahepatic bile duct resection; hepaticojejunostomy	IPNB with cholangiocarcinoma	-	18	Dead
Hachiya,2014	Japan	female	46	Jaundice	-	The right lobe of the liver	Dilation of the intrahepatic bile duct	normal	normal	normal	2.2	101	104	929	Hepatectomy	High grade	CK7,CK20,MUC2	36	Alive
FUJITA,2013	Japan	female	81	Jaundice, Abdominal pain	6	The left lobe of the liver	Cystic lesion;Intrahepatic and extrahepatic bile duct dilation	2	1.8	-	4.6	67	60	565	Hepatectomy	Low grade	-	-	Unknown
Kakisaka,2013	Japan	male	65	Abdominal pain	13	The right lobe of the liver	Cystic lesion	normal	normal	normal	1.4	131	69	-	Hepatectomy	Intermediate grade	CK7,CK19,MUC5AC,MUC6,MUC1	12	Alive
Tsuchida,2010	Japan	female	76	Abdominal pain	2	Common bile duct	Intrahepatic and extrahepatic bile duct dilation	414	-	-	-	71	58	498	ERCP	Low grade	MUC5AC	21	Alive
Vargas,2020	Colombia	female	86	Cholangitis	-	Common bile duct	Dilation of the extrahepatic bile duct	normal	normal	normal	normal	normal	normal	normal	ERCP	High grade	-	-	Unknown
Arai,2020	Japan	female	74	Abdominal pain, Jaundice	-	Hilar of the liver	Intrahepatic and extrahepatic bile duct dilation	17.7	1.6	normal	5.7	240	316	986	APC	No invasion	MUC2,MUC5	24	Alive
Natov,2017	America	male	76	Abdominal pain	1	Common bile duct	Intrahepatic and extrahepatic bile duct dilation	-	-	-	0.4	37	46	197	ERFA	No invasion	MUC1	15	Alive
Nakagawa,2016	Japan	female	68	Abdominal pain	4	The right lobe of the liver	Solid lesion;Dilation of the intrahepatic bile duct	normal	normal	-	-	normal	normal	normal	Hepatectomy	High grade	CK7,CK19,MUC6	24	Alive
Tsujimae,2020	Japan	male	66	Abdominal pain	-	The right lobe of the liver	Cystic lesion	normal	normal	normal	normal	-	-	571	Hepatectomy	IPNB with cholangiocarcinoma	MUC5AC,MUC6	12	Alive
Aliyev,2018	Japan	female	60	None	10	The right lobe of the liver	Cystic-solid lesion;Dilation of the intrahepatic bile duct	0.6	6.8	4.1	0.5	28	25	271	Hepatectomy; extrahepatic bile duct resection; hepaticojejunostomy	High grade	CK7,MUC4,MUC5AC,MUC6	12	Alive
Ma,2020	China	female	51	Abdominal pain	11.8	The left lobe of the liver	Cystic lesion	-	6.8	-	1.5	normal	normal	normal	Hepatectomy	IPNB with cholangiocarcinoma	MUC5AC,MUC6,CK7,CK19,CK20,CD34	35	Alive
Dutta,2021	India	male	67	Abdominal pain	3	The left lobe of the liver	Cystic-solid lesion;Dilation of the intrahepatic bile duct	normal	normal	normal	normal	normal	normal	normal	Hepatectomy	No invasion	CK7,CK19	6	Alive
Anjum,2020	UK	male	75	Abdominal pain, Jaundice	-	The right lobe of the liver	Dilation of the intrahepatic bile duct	-	-	-	-	-	-	-	Hepatectomy; extrahepatic bile duct resection; hepaticojejunostomy	High grade	-	-	Unknown
Kitahama,2021	Japan	male	73	Unknown	2.3	The left lobe of the liver	Cystic lesion;Dilation of the intrahepatic bile duct	41	normal	normal	-	-	-	-	Hepatectomy; distal pancreatectomy	IPNB with cholangiocarcinoma	MUC5AC,MUC6	45	Alive
Kentaro,2017	Japan	female	83	Unknown	2.5	The left lobe of the liver	Cystic-solid lesion	normal	normal	normal	normal	normal	normal	normal	Hepatectomy	IPNB with cholangiocarcinoma	-	24	Alive
Shimoda,2013	Japan	male	82	Abdominal mass	12	The right lobe of the liver	Cystic lesion	39.8	4.1	7.4	1.6	-	123	376	Hepatectomy	High grade	-	24	Alive
Tajima,2015	Japan	female	82	Jaundice	2.2	Common bile duct	-	390	-	-	10.1	153	122	1280	Pancreatoduodenectomy	IPNB with cholangiocarcinoma	CK7,CK20,MUC2,MUC5AC,MUC6	3	Alive
Kang,2012	Korea	female	75	None	13	The right lobe of the liver	Solid lesion;Dilation of the intrahepatic bile duct	22.39	2.44	3.25	normal	normal	normal	normal	Hepatectomy	High grade	MUC5AC,MUC6	6	Alive
Okamoto,2020	Japan	male	82	Nausea	1	Common bile duct	Solid lesion;Dilation of the extrahepatic bile duct	-	-	-	1.1	129	175	523	ERCP	Low grade	-	18	Alive
Mo,2015	America	male	66	Jaundice	13	The right lobe of the liver	Cystic lesion	-	-	-	13.6	114	93	169	Hepatectomy; lobectomy of lung	IPNB with cholangiocarcinoma	-	-	Unknown
Lee,2021	Korea	male	61	Abdominal pain	9.5	Common bile duct	Cystic lesion;Dilation of the intrahepatic bile duct	159.4	1.9	1.5	-	-	-	-	Hepatectomy; pancreatoduodenectomy	IPNB with cholangiocarcinoma	MUC1,MUC2,MUC5,MUC6	3	Alive
Nanashima,2008	Japan	male	77	None	3.1	The right lobe of the liver	Dilation of the intrahepatic bile duct	124	-	-	1.5	49	-	663	Hepatectomy; extrahepatic bile duct resection; hepaticojejunostomy	IPNB with cholangiocarcinoma	MUC1,MUC4,MUC5AC	-	Unknown
Ishida,2002	Japan	male	67	None	-	The left lobe of the liver	Cystic lesion	normal	normal	normal	2.1	397	836	544	Hepatectomy; distal pancreatectomy	No invasion	-	14	Alive
Hong,2014	Korea	female	87	Abdominal pain	-	Common bile duct	Intrahepatic and extrahepatic bile duct dilation	2	1.9	7.5	2.7	36	29	249	ERCP	Low grade	-	15	Alive
Kinoshita,2019	Japan	male	72	None	4	The left lobe of the liver	Dilation of the intrahepatic bile duct	37	11	-	normal	57	55	1067	Hepatectomy	IPNB with cholangiocarcinoma	CK7,CK19,MUC5AC	10	Alive
Kung,2017	UK	female	71	None	-	The left lobe of the liver	Dilation of the intrahepatic bile duct	-	-	-	-	-	-	-	Hepatectomy	Intermediate grade	-	-	Unknown
Parekh,2016	America	male	80	None	2.7	Hilar of the liver	Dilation of the intrahepatic bile duct	35.2	-	-	-	normal	normal	normal	Hepatectomy; extrahepatic bile duct resection; hepaticojejunostomy	High grade	-	12	Alive
Carrafiello,2008	Italy	male	67	Abdominal pain	3	The right lobe of the liver	Solid lesion	73	normal	normal	normal	normal	normal	normal	Hepatectomy	Intermediate grade	CK7,MUC5AC,MUC6	-	Alive
Baterdene, 2016	Mongolia	male	69	Jaundice	-	The left lobe of the liver	Dilation of the intrahepatic bile duct	38	-	-	-	-	-	-	Hepatectomy; extrahepatic bile duct resection; hepaticojejunostomy	IPNB with cholangiocarcinoma	-	6	Alive
Baterdene, 2016	Mongolia	female	74	Jaundice	-	The left lobe of the liver	Dilation of the intrahepatic bile duct	52	-	-	-	-	-	-	Hepatectomy; extrahepatic bile duct resection; hepaticojejunostomy	IPNB with cholangiocarcinoma	-	4	Alive

## Sheet: Sheet2
	22	68.5
	38
	44
	45
	46
	51
	52
	54
	56
	57
	57
	59
	60
	60
	61
	63
	63
	64
	64
	65
	65
	65
	66
	66
	66
	67
	67
	67
	68
	69
	69
	69
	69
	69
	71
	72
	72
	72
	72
	72
	73
	74
	74
	75
	75
	76
	76
	77
	80
	81
	82
	82
	82
	83
	84
	85
	86
	87
