# Supplementary material for: Clinicopathological features and surgical treatments of intraductal papillary neoplasm of the bile duct: a case report and literature review
Source: Front Med (Lausanne). 2024 Sep 25;11:1443599. doi: 10.3389/fmed.2024.1443599 (PMC11461345; doi:10.3389/fmed.2024.1443599)
Supplement: Supplementary file 6 [file Table_2.XLSX]

## Sheet: Sheet1
Study	Gender	Age	Location	Surgical treatment	Pathology	RFS	Recurrence location	Treatment
Kinoshita,2019	male	72	Left hepatic duct	Extended left hepatectomy, caudate lobectomy, and lymph node dissection without bile duct resection	invasive, poorly differentiated adenocarcinoma	10	para-aortic lymph node	chemotherapy with gemcitabine
Hokuto,2017	male	57	CBD to the intrahepatic bile duct	Right hepatectomy combined with resection of the caudate lobe and extra-hepatic bile duct followed by reconstruction via left hepaticojejunostomy combined with regional lymph node resection	intraductal papillary adenocarcinoma in situ	39	intrahepatic bile	symptomatic treatment
Tan,2015	female	38	CBD to the left hepatic duct	Left hepatic lobectomy with cholecystectomy and hepaticojejunostomy	infiltrative adenocarcinoma	13	left periaortic and gastrohepatic lymphadenopathy metastatic carcinoma	chemotherapy with FOLFIRI
Daten,2015	female	69	CBD to the right hepatic duct	Right hepatectomy combined with bile duct resection	invasive IPNB	18	metastatic pancreatic carcinoma	chemotherapy using S-1 (tegafur–gimeracil–oteracil potassium)
Fujino,2020	male	60	Intrahepatic bile duct	Segmentectomy	invasive IPNB	9	right hepatic duct/lung metastasis	right hepatectomy/partial pneumonectomy+chemotherapy using S-1
Nam,2020	male	69	CBD to the left hepatic duct	Left hemihepatectomy,extrahepatic bile duct resection with Roux-en-Y hepaticojejunostomy and regional lymph node dissection	carcinoma in situ	32	lung cancer with brain metastasis	left upper lobectomy and stereotactic radiotherapy for brain tumor
Kageyama,2019	male	72	CBD to the left hepatic duct	Left hepatectomy, caudate lobectomy, extra-hepatic bile duct resection with biliary reconstruction, and regional lymph node dissection	noninvasive IPNB	17	intrahepatic bile duct	none
Nakayama,2021	male	69	Left hepatic duct	Left trisectionectomy, extrahepatic bile duct resection with biliary reconstruction, and regional lymph node dissection	noninvasive IPNB	12	CBD	stomach-preserving pancreaticoduodenectomy
